# Supplementary material for: Influence of Chest Compressions on Circulation during the Peri-Cardiac Arrest Period in Porcine Models
Source: PLoS One. 2016 May 11;11(5):e0155212. doi: 10.1371/journal.pone.0155212 (PMC4864302; doi:10.1371/journal.pone.0155212)
Supplement: S1 Dataset — (XLSX) [file pone.0155212.s001.xlsx]

## Sheet: Group I
		HR			SAP			DAP			MAP			CPP
		Baseline	CC	AC	Baseline	CC	AC	Baseline	CC	AC	Baseline	CC	AC	Baseline	CC	AC
5cm	1	90	116	121	148	114	154	110	67	93	122.667	82.6667	113.333	93.8	53.2	84.6
	2	80	115	126	172	118	166	126	59	120	141.333	78.6667	135.333	121.3	50.6	113.4
	3	86	113	124	126	87	170	93	63	121	104	71	137.333	85.3	55.3	115.9
	4	94	118	123	144	92	156	95	52	93	111.333	65.3333	114	94.2	62.3	84.6
	5	88	110	125	176	116	163	119	60	120	138	78.6667	134.333	119.7	49.7	113.4
	6	84	108	126	127	78	142	105	69	121	112.333	72	128	86.3	51.3	115.9
3cm	1	89	109	119	128	140	136	91	76	98	115.667	97.3333	110.667	84.9	79.3	92.3
	2	97	121	126	137	88	140	108	65	81	127.333	72.6667	100.667	101	54	76
	3	86	110	118	169	128	178	124	90	118	154	102.667	138	121.6	101.6	127.4
	4	92	108	128	130	138	138	94	72	98	118	94	111.333	85.7	76.5	94.4
	5	95	119	127	135	91	129	102	58	81	124	69	97	99	49.7	78
	6	87	111	124	175	130	169	126	95	138	142.333	106.667	148.333	118.3	99.8	132.2

## Sheet: Group II
		HR		SAP		DAP		MAP		CPP
		Baseline	CC	Baseline	CC	Baseline	CC	Baseline	CC	Baseline	CC
5cm	1	101	108	120	75	92	26	101.333	42.6667	84.9	26.5
	2	110	109	123	72	86	28	98.3333	49.0333	83	19.8
	3	124	107	125	58.1	90	44.5	101.667	57.3333	82	45.9
	4	106	107	128	68	95	52	117	81.3333	85	15
	5	113	107	137	99	94	46	122.667	73.3333	88	41
	6	120	106	135	89	84	42	118	87.67	82	15
3cm	1	110	105	131	78	88	29	116.667	61.6667	88.9	-2
	2	116	104	129	61	92	31	116.667	51	81	18
	3	113	106	135	67	82	33	117.333	55.6667	87	20
	4	123	111	125	65	96	18	115.333	49.3333	86	13
	5	119	110	124	71	88	22	112	54.6667	83	12
	6	102	107	133	73	91	8	119	51.3333	85	2

## Sheet: Group III
		HR					SAP					DAP					MAP					CPP
		Baseline	CC1	DF	CC2	SC	Baseline	CC2	DF	CC3	SC	Baseline	CC3	DF	CC4	SC	Baseline	CC4	DF	CC5	SC	Baseline	CC5	DF	CC6	SC
a	1	167	108	107	107	155	131	47	186	175	217	103	24	87	121	153	113	28	130	171	176	98	22	83	151.3	146
	2	146	110	127	140	151	173	42	200	174	144	130	21	100	103	108	145	27	134	135	117	122	16	93	115	98
	3	103	118	163	116	155	141	74	190	156	166	108	23	90	99	117	120	40	117	128	130	101	24	82	94	110
	4	100	108	136	112	180	154	75	201	181	188	117	21	119	110	123	126	39	142	152	143	109	30	111	128	115
	5	167	108	107	107	155	131	47	186	164	217	103	18	87	123	153	113	28	130	171	176	98	22	83	151.3	146
	6	146	110	127	140	151	173	42	200	174	144	130	21	100	106	108	145	27	134	135	117	122	18	93	115	98
b	1	105	107	134	138	149	145	73	193	191	165	138	34	120	119	122	140	39	126	167	151	110	16	85	148	120
	2	170	111	120	108	155	157	49	187	182	180	126	25	103	109	112	132	25	137	158	157	115	18	97	137	114
	3	110	108	143	112	153	139	61	193	189	182	112	21	93	138	140	126	34	119	172	156	103	21	82	121	116
	4	167	108	107	107	155	131	47	186	175	217	103	24	87	121	153	113	28	130	171	176	98	23	83	151.3	146
	5	146	110	127	115	151	173	42	200	174	144	130	21	100	103	108	145	27	134	135	117	122	16	93	115	98
	6	103	118	163	116	155	141	74	190	156	166	108	23	90	99	117	120	40	117	128	130	101	25	82	94	110
c	1	156	108	150	160	170	132	68	201	192	180	101	22	88	145	156	134	27	132	176	163	97	20	87	152	145
	2	142	110	148	178	156	176	54	184	185	172	117	23	99	125	136	127	37	116	165	160	123	22	99	145	99
	3	105	108	128	146	157	146	43	189	181	169	126	18	101	114	121	114	36	141	159	153	104	26	112	137	107
	4	105	107	134	168	149	145	73	193	191	165	138	34	120	119	122	140	39	126	167	151	110	16	85	148	120
	5	170	111	120	147	155	157	49	187	182	180	126	25	103	109	112	132	25	137	158	157	115	24	97	137	114
	6	110	108	143	167	153	139	61	193	189	182	112	21	93	138	140	126	34	119	172	156	103	18	82	121	116
